# Supplementary material for: New model of proliferative vitreoretinopathy in rabbit for drug delivery and pharmacodynamic studies
Source: Drug Deliv. 2018 Feb 20;25(1):600–10. doi: 10.1080/10717544.2018.1440664 (PMC6058613; doi:10.1080/10717544.2018.1440664)
Supplement: IDRD_Cheng_et_al_Supplemental_Content.zip [file IDRD_A_1440664_SM4866.zip]

Archive with 5 entries (5 files):
- Supplemental Figure 1.jpg
- Supplemental Figure 2.jpg
- Supplemental Figure 3.jpg
- Supplemental Figure 4.jpg
- Supplemental Figure 5.jpg
